# Supplementary material for: Clinical and Imaging Phenotypes and Outcomes in a Costa Rican Cohort of Acute Ischemic Stroke Survivors: A Retrospective Study
Source: J Clin Med. 2023 Jan 30;12(3):1080. doi: 10.3390/jcm12031080 (PMC9917829; doi:10.3390/jcm12031080)
Supplement: Supplementary file 1 [file jcm-12-01080-s001.zip]

Archive with 1 entries (1 files):
- jcm-2114867-supplementary.pdf
